# Supplementary material for: Association between Taxonomic Composition of Gut Microbiota and Host Single Nucleotide Polymorphisms in Crohn’s Disease Patients from Russia
Source: Int J Mol Sci. 2023 Apr 28;24(9):7998. doi: 10.3390/ijms24097998 (PMC10178390; doi:10.3390/ijms24097998)
Supplement: Supplementary file 1 [file ijms-24-07998-s001.zip]

Archive with 1 entries (1 files):
- ijms-2361326-supplementary.pdf
